# Supplementary material for: Validation of Stable Reference Genes for RT-qPCR Normalization in Oxycetonia jucunda (Coleoptera: Scarabaeidae)
Source: Insects. 2026 Jan 1;17(1):57. doi: 10.3390/insects17010057 (PMC12842091; doi:10.3390/insects17010057)
Supplement: Supplementary file 1 [file insects-17-00057-s001.zip]

Archive with 1 entries (1 files):
- insects-4039815-supplementary.pdf
